# Supplementary material for: Diversity Measures in Environmental Sequences Are Highly Dependent on Alignment Quality—Data from ITS and New LSU Primers Targeting Basidiomycetes
Source: PLoS One. 2012 Feb 21;7(2):e32139. doi: 10.1371/journal.pone.0032139 (PMC3283731; doi:10.1371/journal.pone.0032139)
Supplement: File S1 — Perl script for condensing BLAST output. (TXT) [file pone.0032139.s001.txt]

######################################################################
######################UFZ BLASTooli Compressor########################
# This is a tool to compress huge BLAST outputs.                     #
# Written by Jens Thieme and Dirk Kr�ger.                            #
# Contact dirk.krueger@ufz.de, http://www.ufz.de/index.php?de=11464  #
# Current release version alpha 0.1., July 2009                      #
# note that the infile must carry a .txt file extension              #
# outfile is automatically written in HTML                           #
# help page is in Wiki                                               #
######################################################################

use strict;

# here counters
my $qz=0;
my $vz=0;
my $qz2=0;
my $error=1;
my $anch=0;
my $altanch=1;
my $html=0;

print " \n";
print "Welcome to UFZ BLASTooli Compressor alpha 0.1!\n";
print "Use at your own peril!\n";
print "This is a tool to compress huge BLAST outputs.\n\n";

print  "infile-dependent, specify number of hits to be kept (use full number)--> ";
chomp(my $za=<STDIN>);

if ($za =~ m/D/)     #user must enter a number
        {
        die "$za is not a numeric number, program terminated!";
        }

print  "optionally enter a URL path to the original BLAST result (or press enter)--> ";
chomp(my $bl=<STDIN>);

my $databasekind = $bl;   #might become useful!

if ($bl =~ /http/)
        {
        &repository;
        print "link entered\: ";
        }
else
        {
        print "no URL entered\n";
        }

# here follows subroutine
sub repository
	{
        if ($bl =~ /blast\.ncbi/)
        	{
                print "NCBI BLAST\n";
        	print "Note that BLAST ID may have already become obsolete!\n";
                my $ncbi = $bl;
        	}
        }
        	{
        if ($bl =~ /ddbj/)
        	{
                print "DDBJ BLAST\n";
        	print "Note that BLAST ID may have already become obsolete!\n";
                my $ddbj = $bl;
        	}
        }
        	{
        if ($bl =~ /ebi\.ac\.uk/)
        	{
                print "EMBL BLAST\n";
        	print "Note that BLAST ID may have already become obsolete!\n";
                my $embl = $bl;
        	}
        }
        	{
        if ($bl =~ /genome\.jgi/)
        	{
                print "JGI BLAST\n";
        	print "Note that BLAST ID may have already become obsolete!\n";
                my $jgi = $bl;
        	}
        }
# here ends subroutine

print "infile (disregard file extension)--> ";
my $indat = <STDIN>;
chomp($indat);    #removes line breaks after input

if ($indat !~ m/./)
	{
        die "$!"; #kill command terminates and reports errors
        }

$indat=$indat . ".txt";
print $indat;
print " as file name accepted\n";

print " \n";
print "By default, BLASTooli will create output in HTML.\n";
print "Large amounts of data may make a pure text file output better.\n";
print "Please type exactly Y if you prefer text file over HTML!--> \n";
my $decide=<STDIN>;
chomp($decide);     #removes line breaks after input

if ($decide eq "Y") # make a decision on text vs. HTML
	{
        print "You have selected text output.\n";
        print " \n";
        $html=0;
        }
else
	{
	print "Proceeding to HTML output.\n";
        print " \n";
        $html=1;
	}

if ($html==1)

{       #  not correctly indented

print "choose outfile name part (disregard file extension)--> ";
my $odat=<STDIN>;
chomp($odat);     #removes line breaks after input

my $start=time()*1;    #time starts only here to exclude speed of person entering
my $uniqueidentifier=$start-1247000000;

$odat=$uniqueidentifier .  "_" . $odat . "_" . "$indat" . ".html"; #unique time point part of file name

if ($odat =~ /txt\.html/)
	{
        $odat =~ s/txt\.html/html/g;
        }

die "A file by the name $odat already exists, remove this!"
 	if -e $odat;

print $odat;
print " will be the outfile\n";

my  $udat=$odat . ".url";  #makes link to output

if ($udat =~ /html\.url/)
	{
        $udat =~ s/html\.url/url/g;
        }

print $udat;
print " will be URL link file\n";
print " \t\n";

#after this, the processing starts         C:\Programme\Perl Express\Scripts\1247150533_out_f.html

open (ODAT,">$odat")||die "$!"; #kill command terminates and reports errors

open (UDAT,">$udat")||die "$!"; #kill command terminates and reports errors

print UDAT "\[DEFAULT\]\n";
print UDAT "BASEURL=file:///C:/Programme/Perl Express/Scripts/\n";
print UDAT "\[InternetShortcut\]\n";
print UDAT "URL=file:///C:/Programme/Perl Express/Scripts/$odat";

close(UDAT);

print ODAT "<html>\n";
print ODAT "<head>UFZ BLASTooli";
print ODAT "<title>UFZ BLASTooli Compressor $indat</title></head>\n<body bgcolor=white>";

if ($za>5)
	{
	print ODAT "<h1><font color=red>Compressed BLAST results (large)</font></h1>\n";
	}
else
	{
	print ODAT "<h1><font color=00579E>Compressed BLAST results</font></h1>\n";
	}

print ODAT "<pre>\n";
print ODAT "infile: $indat <br>hits: $za<br><P>\n";
print ODAT "</pre>\n";

print ODAT "</P><img src=\"http://www.intern.ufz.de/data/data_intern/UFZ_LOGO_S_RGB4704.jpg\" alt=\"UFZ Logo appears if in Intranet\" height=\"20\%\" width=\"20\%\"><br>\n";

print ODAT "<a href=\"http://wiki.ufz.de/intern/booek/index.php/UFZ_BLAST_Parser\">UFZ Intranet Soil Ecology Wiki: Help Page on this tool</a>";
print ODAT "<br>\n";

	if ($bl =~ /http/)
		{
        	print ODAT "<br>Note that BLAST ID may have already become obsolete!<P></P>\n";
        	}

        if ($bl =~ /blast\.ncbi/)
        	{
                print ODAT "<a href=\"$databasekind\&DOWNLOAD_OPTIONS=true\">NCBI Download original BLAST output</a><P></P>\n";
        	}

        if ($bl =~ /ddbj/)
        	{
                print ODAT "<a href=\"$databasekind\">DDBJ Original BLAST output, link from e-mail (batch BLAST)</a><P></P>\n";
        	}

        if ($bl =~ /ebi\.ac\.uk/)
        	{
                print ODAT "<a href=\"$databasekind\">EMBL original BLAST output</a><P></P>\n";
        	}

        if ($bl =~ /genome\.jgi/)
        	{
                print ODAT "<a href=\"$databasekind\">JGI original BLAST output</a><P></P>\n";
        	}

open (DATEI,$indat)||die " error, file not read $!";

print ODAT "<table border=\"1\">\n";

$za = $za+2;  #was previously defined anew before writing into html

while(<DATEI>)
{
$qz--;
my $zeile=$_;
chomp($zeile);

if ($zeile =~ /^Query=/)
		{
                $anch=$anch+1;
                }

if ($zeile =~ /^Query=/)
		{
                $altanch=$altanch+1;
                }

if ($zeile =~ /^Query=/)
		{
		$qz=2;
		if ($qz2==1)
		{
		print ODAT "<tr><td colspan=\"4\"><b><font face=\"courier\">no hit</b></font><br>\n";
		}
		$qz2=1;
		print ODAT "<tr><td colspan=\"4\"><b><a name=\"$anch\"><font face=\"courier\">$zeile</a></b> . <a href=\"\#$altanch\">Down</a></font><br>\n";
		}
if($qz==1)
		{
                	if ($zeile =~ s/letters/characters/)
			{
                        print ODAT "<font face=\"courier\"><b>$zeile</b></font></td></tr>\n";
			$qz=0;
                	}
                }
$vz--;
if ($zeile =~ /Value/)
		{
		$vz=$za;
		print ODAT "<tr><td colspan=\"4\"><font face=\"courier\"><b>$zeile</b></font></td></tr>\n";
		$qz2=0;
		}
if($vz>=1&&$vz<$za)
		{
		if ($zeile =~ /(.*?)\|(.*?\.\d)(.*?)\s+(\d+)\s+(\w+.\d+)/)
				{
				print ODAT "<tr><td><font face=\"courier\">
				<a href=\"http://www.ncbi.nlm.nih.gov/nuccore/$1\?report=fasta&log\$=seqview\">$1</a></font></td>
				<td><font face=\"courier\">\t$3</font></td>
				<td><font face=\"courier\">$4</font></td><td><font face=\"courier\" color=red>$5</font></td></tr>\n";
      			        $qz2=0;
				}
                elsif ($zeile =~ /\d|\w/)
                		{
                                print ODAT "<tr><td colspan=\"4\"><font color=red>no further hits\?</font></td></tr>\n";
                                $error=0;
                                }
                }
	}

        my $dauer=time() - $start;
print ODAT "</table>";
print ODAT "Time: $dauer s<br>&copy jt-online & UFZ Soil Ecology 2009";
print ODAT "  <br>";
print ODAT "Reference: Altschul, Stephen F., Thomas L. Madden, Alejandro A. Schaffer, Jinghui Zhang, Zheng Zhang, Webb Miller, and David J. Lipman (1997),<br>";
print ODAT "\"Gapped BLAST and PSI-BLAST: a new generation of protein database search programs\",  Nucleic Acids Res. 25:3389-3402.<br>";
print ODAT "<a href=\"http://www.pubmedcentral.nih.gov/picrender.fcgi?artid=146917&blobtype=pdf\">PDF</a>";

if ($error==0)
		{
                print ODAT "<br><font size=+3 color=red>Errors, check if less hits in original file!</font>";
                print "Errors in output!\n";
		}

close(ODAT);
close(DATEI);

print "  \n";
print "$dauer s time used \t since completing parameter input\n";

}       #  not correctly indented

if ($html==0)   #here text outputting

{       #  not correctly indented

print "chose outfile name part (disregard file extension)--> ";
my $odat=<STDIN>;
chomp($odat);     #removes line breaks after input

my $start=time()*1;    #time starts only here to exclude speed of person entering
my $uniqueidentifier=$start-1247000000;

$odat=$uniqueidentifier .  "_" . $odat . "_" . "$indat" . ".blf"; #. ".txt";  #unique time point part of file name

print $odat;
print " will be the wiki-ready outfile, appends if already existing\n";

my  $udat=$odat . ".url";  #makes link to output

if ($udat =~ /txt\.url/)
	{
        $udat =~ s/txt\.url/url/g;
        }

print $udat;
print " will be URL link file\n";

my  $gbl=$udat . ".accessions.url"; #.txt";  #allows accessing GenBank in batch mode  #txt for debugging

if ($gbl =~ /url\.accessions/)
	{
        $gbl =~ s/url\.accessions/accessions/g;
        }

print $gbl;
print " will be URL to download accessions\n";

my  $batch=$udat . ".bat";    #makes batch file

if ($batch =~ /url\.bat/)
	{
        $batch =~ s/url\.bat/bat/g;
        }

print $batch;
print " will be a batch file linking above\n";
print " \t\n";

my  $temp=$gbl . ".temp.txt";    #makes temporary list of accessions

#after this, the processing starts

open (ODAT,">>$odat")||die "$!"; #kill command terminates and reports errors

open (UDAT,">$udat")||die "$!"; #kill command terminates and reports errors

open (GDAT,">$gbl")||die "$!"; #kill command terminates and reports errors

open (BDAT, ">$batch")||die "$!"; #kill command terminates and reports errors

open (TEMP, ">$temp")||die "$!"; #kill command terminates and reports errors

print UDAT "\[DEFAULT\]\n";
print UDAT "BASEURL=file:///C:/Programme/Perl Express/Scripts/\n";
print UDAT "\[InternetShortcut\]\n";
print UDAT "URL=file:///C:/Programme/Perl Express/Scripts/$odat";

close(UDAT);

print ODAT "\=\=UFZ BLASTooli Compressor $indat\=\=\n";
print ODAT "    \n";
print ODAT "Compressed BLAST results\n";
print ODAT "$databasekind\n";
print ODAT "infile: $indat\t hits: $za\n";
print ODAT "    \n";
print ODAT "copy this [[UFZ_BLAST_Parser|Wiki URL]] for help: \[http://wiki.ufz.de/intern/booek/index.php/UFZ_BLAST_Parser\]\n";
print ODAT "\n";

open (DATEI,$indat)||die " error, file not read $!";


$za = $za+2;  #was previously defined anew before writing into html

while(<DATEI>)
{
$qz--;
my $zeile=$_;
chomp($zeile);

if ($zeile =~ /^Query=/)
		{
                $anch=$anch+1;
                }

if ($zeile =~ /^Query=/)
		{
                $altanch=$altanch+1;
                }

if ($zeile =~ /^Query=/)
		{
		$qz=2;
		if ($qz2==1)
		{
		print ODAT "no hit\n\t\n";
		}
		$qz2=1;
		print ODAT "$zeile\n";
		}
if($qz==1)
		{
                	if ($zeile =~ s/letters/characters/)
			{
                        print ODAT "$zeile\n";
			$qz=0;
                	}
                }
$vz--;
if ($zeile =~ /Value/)
		{
		$vz=$za;
		print ODAT "$zeile\n";
		$qz2=0;
		}
if($vz>=1&&$vz<$za)
		{
		if ($zeile =~ /(.*?)\|(.*?\.\d)(.*?)\s+(\d+)\s+(\w+.\d+)/)
				{
				print ODAT "\* $1\t$3\t$4\t$5\n";
                                print TEMP "$1" . "\n";
      			        $qz2=0;
                                }
                elsif ($zeile =~ /\d|\w/)
                		{
                                print ODAT "no further hits\?\n";
                                $error=0;
                                }
                }
        }

        my $dauer=time() - $start;

print ODAT " \n";
print ODAT "Time: $dauer s\t &copy jt-online & UFZ Soil Ecology 2009\n";
print ODAT " \n";
print ODAT "Reference: Altschul, Stephen F., Thomas L. Madden, Alejandro A. Schaffer, Jinghui Zhang, Zheng Zhang, Webb Miller, and David J. Lipman (1997),\n";
print ODAT "\"Gapped BLAST and PSI-BLAST: a new generation of protein database search programs\",  Nucleic Acids Res. 25:3389-3402.\n";
print ODAT "http://www.pubmedcentral.nih.gov/picrender.fcgi?artid=146917&blobtype=pdf\n";

if ($error==0)
		{
                print ODAT "Errors, check if less hits in original file!";
                print "Errors in output!\n";
		}

close(ODAT);
close(DATEI);
close(TEMP);

my  $dupaway=$gbl . ".temp.unique.txt";    #extra file needed for duplicate removal
open (TEMP,"$temp")||die " error, file not read $!";
open (TEMP2,">$dupaway")||die " error, file not read $!";
print TEMP2 "";
my @dups = sort <TEMP>;
my $r = 0;  #counter
#Ggo through line by line, writing it to output unless it's identical to the previous line (in which case it's a dupe)
my $lastline = '';
foreach my $currentline (@dups)
	{
  	next if $currentline eq $lastline;
  	print TEMP2 $currentline;
  	$lastline = $currentline;
  	$r++;
        }
close (TEMP);
close (TEMP2);

open (TEMP2,$dupaway)||die " error, file not read $!";

print "$temp successfully read\n";

print GDAT "\[DEFAULT\]\n";
print GDAT "BASEURL=http://www.ncbi.nlm.nih.gov/\n";
print GDAT "\[InternetShortcut\]\n";
print GDAT "URL=http://www.ncbi.nlm.nih.gov/sites/entrez\?db=nuccore\&cmd=search\&term=";

chomp (my @acclist=<TEMP2>);     #all in memory as list elements
chomp (@acclist);

print GDAT join(",", sort{$a cmp $b}(@acclist));

close (TEMP2);

print BDAT "$udat\n";     #opens browser to output
print BDAT "$gbl\n";      #opens browser to accessions on genbank

close(BDAT);
close(GDAT);

print "  \n";
print "$dauer s time used \t since completing parameter input\n";
print "temp.unique.txt and temp.txt files can be deleted";

}
